# Supplementary material for: Development of a Membrane Module Prototype for Oxygen Separation in Industrial Applications
Source: Membranes (Basel). 2022 Jan 30;12(2):167. doi: 10.3390/membranes12020167 (PMC8880189; doi:10.3390/membranes12020167)
Supplement: Supplementary file 1 [file membranes-12-00167-s001.zip]

Archive with 1 entries (1 files):
- membranes-1558219-supplementary.pdf
